# Supplementary material for: Development of a Safe and Effective mRNA Candidate Vaccine Against PEDV G2c Genotype Infection
Source: Viruses. 2025 Sep 4;17(9):1210. doi: 10.3390/v17091210 (PMC12474126; doi:10.3390/v17091210)
Supplement: Supplementary file 1 [file viruses-17-01210-s001.zip]

Archive with 1 entries (1 files):
- viruses-3836296-supplementary.pdf
